# Supplementary material for: Different Responses of Soil Bacterial and Fungal Communities in Three Typical Vegetations following Nitrogen Deposition in an Arid Desert
Source: Microorganisms. 2023 Oct 1;11(10):2471. doi: 10.3390/microorganisms11102471 (PMC10609353; doi:10.3390/microorganisms11102471)
Supplement: Supplementary file 1 [file microorganisms-11-02471-s001.zip]

Archive with 1 entries (1 files):
- microorganisms-2608444-supplementary.pdf
